# Supplementary material for: Particulate Matter Emission Factors for Dairy Facilities and Cattle Feedlots during Summertime in Texas
Source: Int J Environ Res Public Health. 2022 Oct 28;19(21):14090. doi: 10.3390/ijerph192114090 (PMC9657701; doi:10.3390/ijerph192114090)
Supplement: Supplementary file 1 [file ijerph-19-14090-s001.zip]

Archive with 1 entries (1 files):
- ijerph-1918008-supplementary.pdf
